# Supplementary material for: Multicomponent Characterization of the Flower Bud of Panax notoginseng and Its Metabolites in Rat Plasma by Ultra-High Performance Liquid Chromatography/Ion Mobility Quadrupole Time-of-Flight Mass Spectrometry
Source: Molecules. 2022 Dec 19;27(24):9049. doi: 10.3390/molecules27249049 (PMC9786607; doi:10.3390/molecules27249049)
Supplement: Supplementary file 1 [file molecules-27-09049-s001.zip]

Archive with 1 entries (1 files):
- molecules-2105537-supplementary.pdf
